# Supplementary material for: Evaluating Palliative Care Needs in Patients with Advanced Non-Malignant Chronic Conditions: An Umbrella Review of Needs Assessment Tools
Source: Healthcare (Basel). 2025 Dec 24;14(1):46. doi: 10.3390/healthcare14010046 (PMC12785391; doi:10.3390/healthcare14010046)
Supplement: Supplementary file 1 [file healthcare-14-00046-s001.zip]

Archive with 1 entries (1 files):
- healthcare-4021629-supplementary.pdf
